# Supplementary material for: Participatory research in health promotion: a critical review and illustration of rationales
Source: Health Promot Int. 2022 Jun 23;37(Suppl 2):ii7–ii20. doi: 10.1093/heapro/daac016 (PMC9226656; doi:10.1093/heapro/daac016)
Supplement: daac016_Supplementary_Data [file daac016_supplementary_data.zip]

Archive with 2 entries (2 files):
- Suppl file I Excluded papers HPI REFnew.docx
- Suppl file II Papers included HPI REFnew.docx
